# Supplementary material for: Knowledge and Attitudes toward Human Papillomavirus and Vaccination: A Survey among Nursing Students in Saudi Arabia
Source: Healthcare (Basel). 2023 Jun 15;11(12):1766. doi: 10.3390/healthcare11121766 (PMC10297885; doi:10.3390/healthcare11121766)
Supplement: Supplementary file 1 [file healthcare-11-01766-s001.zip]

Archive with 1 entries (1 files):
- healthcare-2428651-supplementary.pdf
